# Supplementary material for: Daldiniaeschsone A, a Rare Tricyclic Polyketide Having a Chromone Unit Fused to a δ-Lactone and Its Symmetrical Biphenyl Dimer, Daldiniaeschsone B, from an Endophytic Fungus Daldinia eschscholtzii SDBR-CMUNKC745
Source: J Fungi (Basel). 2021 May 2;7(5):358. doi: 10.3390/jof7050358 (PMC8147462; doi:10.3390/jof7050358)
Supplement: Supplementary file 1 [file jof-07-00358-s001.zip]

Archive with 1 entries (1 files):
- jof-1175927-supplementary.pdf
